# Supplementary material for: High and Low Adherence to Mediterranean and DASH Diet Patterns and the Risk of Heart Failure: A Meta-Analysis of Observational Studies
Source: Life (Basel). 2025 Jan 7;15(1):63. doi: 10.3390/life15010063 (PMC11766615; doi:10.3390/life15010063)
Supplement: Supplementary file 1 [file life-15-00063-s001.zip]

Archive with 1 entries (1 files):
- life-3414431-supplementary.pdf
